# Supplementary material for: Chromobacterium haemolyticum Pneumonia Associated with Near-Drowning and River Water, Japan
Source: Emerg Infect Dis. 2020 Sep;26(9):2186–9. doi: 10.3201/eid2609.190670 (PMC7454080; doi:10.3201/eid2609.190670)
Supplement: Appendix 2 — Chromobacterium spp. used for whole-genome sequencing and comparison in a case of C. haemolyticum pneumonia, Japan. [file 19-0670-Techapp-s2.xlsx]

## Sheet: Appendix 2 Table1
Article DOI: https://doi.org/10.3201/eid2609.190670
Chromobacterium haemolyticum Pneumonia Associated with Near-Drowning and River Water, Japan
Appendix 2 Table 1
Sequence dataset for phylogenetic and comparative genome analysis in this study*
Organism	Strain name	Place	Year and month	Source	Material	Sequence type	Data from	BioSample ID	Run ID	Accession number/Assembly ID	Detected antimicrobial resistance gene (coverage, %/ nucleotide identity, %)
Chromobacterium haemolyticum	CH06-BL	Japan:Miyagi	2018-06	Human	Serum	Whole genome	This study	SAMD00149624	DRR157859, DRR157860	AP019312	blaCRH-1 (100/100)
Chromobacterium haemolyticum	CH06-SPT	Japan:Miyagi	2018-06	Human	Sputum	Whole genome	This study	SAMD00149623	DRR157858	N/A	blaCRH-1 (100/100)
Chromobacterium haemolyticum	CH08-RW1	Japan:Miyagi	2018-08	River	Water	Whole genome	This study	SAMD00149625	DRR157855	N/A	blaCRH-1 (100/99.885)
Chromobacterium haemolyticum	CH08-RW2	Japan:Miyagi	2018-08	River	Water	Whole genome	This study	SAMD00149626	DRR157856	N/A	blaCRH-1 (100/99.084)
Chromobacterium haemolyticum	CH08-RW3	Japan:Miyagi	2018-08	River	Water	Whole genome	This study	SAMD00149627	DRR157857	N/A	blaCRH-1 (100/99.198)
Chromobacterium haemolyticum	GAR-1-9-10	Japan:Tokyo	2017-07	Wastewater treatment plant	Effluent	Whole genome	This study	SAMD00149528	DRR157861	N/A	blaCRH-1 (100/99.885)
Chromobacterium haemolyticum	GAR-1-9-7	Japan:Tokyo	2017-07	Wastewater treatment plant	Effluent	Whole genome	This study	SAMD00149529	DRR157862	N/A	blaCRH-1 (100/99.885)
Chromobacterium haemolyticum	GAS-1-3-11	Japan:Tokyo	2017-07	Wastewater treatment plant	Effluent	Whole genome	This study	SAMD00149530	DRR157863	N/A	blaCRH-1 (100/99.084)
Chromobacterium haemolyticum	GAR-3-9-4	Japan:Tokyo	2018-08	Wastewater treatment plant	Effluent	Whole genome	This study	SAMD00149531	DRR157864	N/A	blaCRH-1 (100/99.084)
Chromobacterium haemolyticum	GSH-3-8-14	Japan:Tokyo	2018-08	Wastewater treatment plant	Effluent	Whole genome	This study	SAMD00149532	DRR157865	N/A	blaCRH-1 (100/99.313)
Chromobacterium vaccinii	GMI-2-4-10	Japan:Tokyo	2018-02	Wastewater treatment plant	Effluent	Whole genome	This study	SAMD00149533	DRR157866	N/A	Not detected
Chromobacterium vaccinii	GAS-3-3-10	Japan:Tokyo	2018-08	Wastewater treatment plant	Effluent	Whole genome	This study	SAMD00149534	DRR157867	N/A	Not detected
Chromobacterium vaccinii	GKO-3-5-10	Japan:Tokyo	2018-08	Wastewater treatment plant	Effluent	Whole genome	This study	SAMD00149535	DRR157868	N/A	Not detected
Chromobacterium violaceum	GMI-1-4-9	Japan:Tokyo	2017-07	Wastewater treatment plant	Effluent	Whole genome	This study	SAMD00149536	DRR157869	N/A	Not detected
Chromobacterium violaceum	GSU-1-10-7	Japan:Tokyo	2017-08	Wastewater treatment plant	Effluent	Whole genome	This study	SAMD00149537	DRR157870	N/A	Not detected
Chromobacterium sp.	GKT-1-2-3	Japan:Tokyo	2017-07	Wastewater treatment plant	Effluent	Whole genome	This study	SAMD00149538	DRR157871	N/A	blaCRH-1 (99.31/93.656)
Chromobacterium sp.	GMI-1-4-5	Japan:Tokyo	2017-07	Wastewater treatment plant	Effluent	Whole genome	This study	SAMD00149539	DRR157872	N/A	blaCRH-1 (100/95.189)
Chromobacterium sp.	GMO-1-7-12	Japan:Tokyo	2017-07	Wastewater treatment plant	Effluent	Whole genome	This study	SAMD00149540	DRR157873	N/A	blaCRH-1 (100/94.387)
Chromobacterium sp.	GKT-2-2-12	Japan:Tokyo	2018-02	Wastewater treatment plant	Effluent	Whole genome	This study	SAMD00149541	DRR157874	N/A	blaCRH-1 (100/94.845)
Chromobacterium sp.	GKT-3-2-11	Japan:Tokyo	2018-08	Wastewater treatment plant	Effluent	Whole genome	This study	SAMD00149542	DRR157875	N/A	blaCRH-1 (100/95.418)
Chromobacterium sp.	GMO-3-7-12	Japan:Tokyo	2018-08	Wastewater treatment plant	Effluent	Whole genome	This study	SAMD00149543	DRR157876	N/A	blaCRH-1 (100/95.189)
Chromobacterium haemolyticum	DSM 19808	United States	N/A	N/A	N/A	Whole genome	NCBI database	SAMN02745482	SRS710952	GCA_000711885	blaCRH-1 (100/97.365)
Chromobacterium haemolyticum	T124	Japan	2013-10	Human	Blood	Whole genome	NCBI database	SAMN02870191	N/A	GCA_000758475	blaCRH-1 (100/100)
Chromobacterium haemolyticum	IR17	Portugal	2012	N/A	N/A	Whole genome	NCBI database	SAMN04407340	SRS1417251	GCA_003332145	blaCRH-1 (100/97.365)
Chromobacterium haemolyticum	H3973	United States	2006-03	Human	Blood	Whole genome	NCBI database	SAMN06294329	SRS1958698	GCA_002081815	blaCRH-1 (100/99.198)
Chromobacterium haemolyticum	H4137	United States	2006-12	Human	Finger	Whole genome	NCBI database	SAMN06294330	SRS1958697	GCA_002081825	blaCRH-1 (100/95.304)
Chromobacterium haemolyticum	H5244	United States	2009-09	Human	Trachea	Whole genome	NCBI database	SAMN06294331	SRS1958696	GCA_002081855	blaCRH-1 (100/97.365)
Chromobacterium haemolyticum	NRRL B-11053	N/A	N/A	N/A	N/A	Whole genome	NCBI database	SAMN08868474	N/A	GCA_003052545	blaCRH-1 (100/99.198)
Chromobacterium amazonense	DSM 26508	Brazil	N/A	N/A	Dog	Whole genome	NCBI database	SAMN05761787	SRS1694848	GCA_001855565	blaCRP-1 (100/98.98)
Chromobacterium amazonense	56AF	Brazil	2007	Environment	Freshwater	Whole genome	NCBI database	SAMN06166395	SRS1874675	GCA_002994485	blaCRP-1 (100/98.753)
Chromobacterium piscinae	ND17	Malaysia	2013-10	Environment	Waterfall	Whole genome	NCBI database	SAMN03217650	N/A	GCA_000812585	blaCRP-1 (100/100)
Chromobacterium rhizoryzae	JP2-74	China	2017-11	Rice	Rhizosphere	Whole genome	NCBI database	SAMN09925372	N/A	GCA_003443515	blaCRH-1 (100/99.885)
Chromobacterium sphagni	IIBBL 14B-1	United States	2012-08	N/A	Dog	Whole genome	NCBI database	SAMN05761786	SRS1770350	GCA_001855555	Not detected
Chromobacterium sphagni	IIBBL 37-2	United States	2013-06	N/A	Dog	Whole genome	NCBI database	SAMN05761788	SRS1770349	GCA_001855575	Not detected
Chromobacterium subtsugae	PRAA4-1	United States	2006-07	N/A	N/A	Whole genome	NCBI database	SAMN03092257	SRS842711	GCA_001676875	Not detected
Chromobacterium subtsugae	F49	France	2012-09	Environment	Soil	Whole genome	NCBI database	SAMN03262492	N/A	GCA_000812805	aph(3')-Ia (100/100), catA2 (100/99.844)
Chromobacterium subtsugae	MWU3525	United States	2013-10	Environment	Commercial cranberry bog	Whole genome	NCBI database	SAMN03649649	N/A	GCA_001020505	Not detected
Chromobacterium subtsugae	MWU2920	United States	2013-10	Environment	Native cranberry bog soil	Whole genome	NCBI database	SAMN03649650	N/A	GCA_001020585	Not detected
Chromobacterium subtsugae	MWU2576	United States	2013-10	Environment	Native cranberry bog soil	Whole genome	NCBI database	SAMN03649651	N/A	GCA_001020515	Not detected
Chromobacterium subtsugae	MWU2387	United States	2012-07	Environment	Native cranberry bog soil	Whole genome	NCBI database	SAMN03649652	N/A	GCA_001020525	Not detected
Chromobacterium vaccinii	MWU205	United States	2009-07	Environment	Cranberry bog soil	Whole genome	NCBI database	SAMN03393014	N/A	GCA_000971335	Not detected
Chromobacterium vaccinii	MWU328	United States	2009-09	Environment	Dog soil	Whole genome	NCBI database	SAMN03393288	N/A	GCA_000971355	Not detected
Chromobacterium vaccinii	21-1	United States	2013-06	N/A	Dog	Whole genome	NCBI database	SAMN05761789	SRS1697988	GCA_001855275	Not detected
Chromobacterium vaccinii	XC0014	China	2015-12	Environment	Soil	Whole genome	NCBI database	SAMN07311720	N/A	GCA_002952135	Not detected
Chromobacterium violaceum	NCTC8684	United States	1937	Human	N/A	Whole genome	NCBI database	SAMEA3182907	ERS636083	GCA_900460965	Not detected
Chromobacterium violaceum	NCTC9757	Malaysia	N/A	Environment	Freshwater	Whole genome	NCBI database	SAMEA3643314	ERS950463	GCA_900446805	Not detected
Chromobacterium violaceum	ATCC 12472	N/A	N/A	N/A	N/A	Whole genome	NCBI database	SAMN02603528	N/A	GCA_000007705	Not detected
Chromobacterium violaceum	GN5	Malaysia	2014-09	Environment	Water	Whole genome	NCBI database	SAMN03261527	N/A	GCA_000812485	Not detected
Chromobacterium violaceum	L_1B5_1	Malaysia	2014-04	Environment	Man-made lake	Whole genome	NCBI database	SAMN03349749	N/A	GCA_000952105	Not detected
Chromobacterium violaceum	LK6	Malaysia	2010-10	N/A	Plant	Whole genome	NCBI database	SAMN03390111	N/A	GCA_001043595	Not detected
Chromobacterium violaceum	LK15	Malaysia	2010-07	N/A	Plant	Whole genome	NCBI database	SAMN03744442	N/A	GCA_001043755	Not detected
Chromobacterium violaceum	LK17	Malaysia	2010-07	N/A	Plant	Whole genome	NCBI database	SAMN03744444	N/A	GCA_001043735	blaTEM-116 (100/100)
Chromobacterium violaceum	LK30	Malaysia	2010-07	N/A	Plant	Whole genome	NCBI database	SAMN03751790	N/A	GCA_001043815	blaTEM-116 (100/100)
Chromobacterium violaceum	Cv017	United States	1982	Environment	Pine Barrens	Whole genome	NCBI database	SAMN04096044	SRS1136544	GCA_001510755	Not detected
Chromobacterium violaceum	LMG 3953	N/A	1953	N/A	N/A	Whole genome	NCBI database	SAMN06030702	N/A	GCA_001953795	Not detected
Chromobacterium violaceum	16-419A	United States	2010-08	Human	Trachea	Whole genome	NCBI database	SAMN06294332	SRS1958695	GCA_002081735	Not detected
Chromobacterium violaceum	16-419B	United States	2010-08	Human	Trachea	Whole genome	NCBI database	SAMN06294333	SRS1958694	GCA_002081745	Not detected
Chromobacterium violaceum	16-454	United States	2016-10	Environment	Soil	Whole genome	NCBI database	SAMN06294334	SRS1958693	GCA_002081775	Not detected
Chromobacterium violaceum	H5524	United States	2016-10	Human	Blood	Whole genome	NCBI database	SAMN06294335	SRS1958692	GCA_002081875	Not detected
Chromobacterium violaceum	H5525	United States	2016-11	Human	Blood	Whole genome	NCBI database	SAMN06294336	SRS1958691	GCA_002081895	Not detected
Chromobacterium violaceum	GHPS1	French Guiana	2017-01	Environment	Hydrocarbon polluted soil	Whole genome	NCBI database	SAMN07150491	N/A	GCA_002179535	Not detected
Chromobacterium violaceum	ATCC 315322	United States	N/A	N/A	N/A	Whole genome	NCBI database	SAMN07621953	SRS2872240	GCA_002865685	Not detected
Chromobacterium violaceum	CV1192	Brazil	2014-10	N/A	Rio Negro river	Whole genome	NCBI database	SAMN07775572	N/A	GCA_002735945	Not detected
Chromobacterium violaceum	CV1197	Brazil	2014-10	N/A	Rio Negro river	Whole genome	NCBI database	SAMN07788183	N/A	GCA_002735965	Not detected
Chromobacterium sp.	C-61	N/A	N/A	N/A	N/A	Whole genome	NCBI database	SAMEA2272075	ERS379534	GCA_000285415	blaCRH-1 (98.51/99.07)
Chromobacterium sp.	LK1	Malaysia	2010-10	N/A	Plant	Whole genome	NCBI database	SAMN03390107	N/A	GCA_001043555	blaCRH-1 (99.31/93.541)
Chromobacterium sp.	LK11	Malaysia	2010-10	N/A	Plant	Whole genome	NCBI database	SAMN03392529	N/A	GCA_001043705	blaCRH-1 (100/95.762)
Chromobacterium sp.	F49	Malaysia	2011-10	Environment	Ulu Slim Hot Spring	Whole genome	NCBI database	SAMN04387808	N/A	GCA_001619865	aph(3')-Ia (100/100), catA2 (100/99.844)
Chromobacterium sp.	ATCC 53434	United States	1987	Environment	Water	Whole genome	NCBI database	SAMN08139260	SRS2741173	GCA_002848345	Not detected
Chromobacterium sp.	MWU14-2602	United States	2014	Cranberry	Soil	Whole genome	NCBI database	SAMN08377137	N/A	GCA_002924365	Not detected
Chromobacterium sp.	Panama	Panama	2010	Aedes aegypti	N/A	Whole genome	NCBI database	SAMN08868534	N/A	GCA_003052555	blaCRH-1 (100/95.074)
Chromobacterium sp.	IIBBL 112-1	United States	2014-08	Environment	Tidal marsh	Whole genome	NCBI database	SAMN09210928	SRS3334611	GCA_003325475	Not detected
Chromobacterium sp.	not applicable	United States	2016-09	Environment	Tidal marsh	Whole genome	NCBI database	SAMN09210930	SRS3328981	GCA_003325495	Not detected
Chromobacterium alkanivorans	IITR-71	N/A	N/A	N/A	N/A	16S rRNA gene	NCBI database	N/A	N/A	NR_153735	N/A
Chromobacterium amazonense	CBMAI 310	N/A	N/A	N/A	N/A	16S rRNA gene	NCBI database	N/A	N/A	NR_136426	N/A
Chromobacterium aquaticum	CC-SEYA-1	N/A	N/A	N/A	N/A	16S rRNA gene	NCBI database	N/A	N/A	NR_044405	N/A
Chromobacterium haemolyticum	MDA0585	N/A	N/A	N/A	N/A	16S rRNA gene	NCBI database	N/A	N/A	NR_043957	N/A
Chromobacterium piscinae	LMG 3947	N/A	N/A	N/A	N/A	16S rRNA gene	NCBI database	N/A	N/A	NR_114953	N/A
Chromobacterium pseudoviolaceum	LMG 3953	N/A	N/A	N/A	N/A	16S rRNA gene	NCBI database	N/A	N/A	NR_114954	N/A
Chromobacterium rhizoryzae	LAM1188	N/A	N/A	N/A	N/A	16S rRNA gene	NCBI database	N/A	N/A	NR_152068	N/A
Chromobacterium subtsugae	PRAA4-1	N/A	N/A	N/A	N/A	16S rRNA gene	NCBI database	N/A	N/A	NR_042853	N/A
Chromobacterium vaccinii	MWU205	N/A	N/A	N/A	N/A	16S rRNA gene	NCBI database	N/A	N/A	NR_109451	N/A
Chromobacterium violaceum	ATCC 12472	N/A	N/A	N/A	N/A	16S rRNA gene	NCBI database	N/A	N/A	NR_074222	N/A
Chromobacterium violaceum	JCM 1249	N/A	N/A	N/A	N/A	16S rRNA gene	NCBI database	N/A	N/A	NR_113239	N/A
Chromobacterium violaceum	NBRC 12614	N/A	N/A	N/A	N/A	16S rRNA gene	NCBI database	N/A	N/A	NR_113595	N/A
*N/A, not available.

## Sheet: Appendix 2 Table 2
Appendix 2 Table 2
Pairwise single nucleotide variation count among 19 strains of C. haemolyticum.
pairwise SNVs	H4137	IR17	DSM 19808	H5244	H3973	NRRL B-11053	C-61	CH06-BL	CH06-SPT	T124	CH08-R3	CH08-R1	JP2-74	GAS-1-3-11	CH08-R2	GAR-3-9-4	GSH-3-8-14	GAR-1-9-10	GAR-1-9-7
H4137	0	155642	155767	156207	149678	149848	151735	150145	151260	151452	151769	151901	152053	151974	152006	152054	151707	151569	151599
IR17	155642	0	27772	27849	97915	96164	98199	94861	96579	95703	97385	98895	98649	97592	97684	97719	98289	98037	98054
DSM 19808	155767	27772	0	27678	98056	96243	98239	95003	96740	95731	97338	98924	98757	97684	97791	97820	98347	98016	98028
H5244	156207	27849	27678	0	98486	96654	98554	95395	97168	96186	97907	99369	99241	98140	98253	98256	98798	98446	98461
H3973	149678	97915	98056	98486	0	24153	29031	27908	26871	29844	30040	30886	29422	31365	31640	31556	29957	29742	29752
NRRL B-11053	149848	96164	96243	96654	24153	0	31328	31142	30589	32511	28492	28733	25837	31781	32081	31986	30147	30131	30128
C-61	151735	98199	98239	98554	29031	31328	0	26043	24327	26728	26851	28415	27323	28105	28481	28466	26752	26929	26943
CH06-BL	150145	94861	95003	95395	27908	31142	26043	0	22327	25882	27867	29491	27768	29200	29425	29406	28159	28113	28134
CH06-SPT	151260	96579	96740	97168	26871	30589	24327	22327	0	19262	25398	26919	25796	27220	27542	27328	25025	25830	25836
T124	151452	95703	95731	96186	29844	32511	26728	25882	19262	0	28160	29339	27757	29448	29807	29666	27614	27752	27742
CH08-R3	151769	97385	97338	97907	30040	28492	26851	27867	25398	28160	0	19203	15634	22961	23560	23498	21657	22017	22025
CH08-R1	151901	98895	98924	99369	30886	28733	28415	29491	26919	29339	19203	0	14070	23226	23484	23272	21249	22176	22148
JP2-74	152053	98649	98757	99241	29422	25837	27323	27768	25796	27757	15634	14070	0	23125	23234	23398	20223	21473	21470
GAS-1-3-11	151974	97592	97684	98140	31365	31781	28105	29200	27220	29448	22961	23226	23125	0	1395	1616	21402	22079	22080
CH08-R2	152006	97684	97791	98253	31640	32081	28481	29425	27542	29807	23560	23484	23234	1395	0	1107	21774	22577	22578
GAR-3-9-4	152054	97719	97820	98256	31556	31986	28466	29406	27328	29666	23498	23272	23398	1616	1107	0	21537	22420	22411
GSH-3-8-14	151707	98289	98347	98798	29957	30147	26752	28159	25025	27614	21657	21249	20223	21402	21774	21537	0	15956	15965
GAR-1-9-10	151569	98037	98016	98446	29742	30131	26929	28113	25830	27752	22017	22176	21473	22079	22577	22420	15956	0	102
GAR-1-9-7	151599	98054	98028	98461	29752	30128	26943	28134	25836	27742	22025	22148	21470	22080	22578	22411	15965	102	0
